# Supplementary material for: Direction-Specific Impairments in Cervical Range of Motion in Women with Chronic Neck Pain: Influence of Head Posture and Gravitationally Induced Torque
Source: PLoS One. 2017 Jan 18;12(1):e0170274. doi: 10.1371/journal.pone.0170274 (PMC5242513; doi:10.1371/journal.pone.0170274)
Supplement: S1 Dataset — (XLSX) [file pone.0170274.s001.xlsx]

## Sheet: Data
Subject	GroupID	Thx	UC	LC	UC_flex_G	UC_ext_G	UC_range_G	LC_flex_G	LC_ext_G	LC_range_G	HCM	HCM_flex	HCM_ext	HCM_range	HCM_prot	HCM_range_Norm	HCM_ProtDetredMeanCentered_Norm	UC_ext_G_A	LC_ext_G_A	Ratio_UCRange_divby_LCRange	Ln_Ratio_UCRange_divby_LCRange
7	1	-18.9058	5.68867	66.8204	25.1745	-58.39	83.5645	21.9561	1.2923	20.6638	9.45919	10.1827	-10.83	21.0127	4.18848	1.05714	0.78971	58.39	-1.2923	4.044	1.39723
11	2	-24.7693	7.76665	77.7659	24.4359	-36.316	60.7519	-1.03253	0.763851	-1.79638	11.4714	4.54225	-5.59845	10.1407	5.01041	0.510172	1.07258	36.316	-0.763851	33.8191	3.52103
17	2	-25.336	0.420641	76.5353	36.7452	-32.6719	69.4171	14.8385	-3.09336	17.9318	9.24049	9.34479	-6.41896	15.7637	4.68157	0.793065	0.994411	32.6719	3.09336	3.87117	1.35356
23	2	-26.672	24.713	62.4633	35.6506	-53.9256	89.5762	22.5349	-2.46547	25.0004	8.22261	11.8766	-8.21425	20.0909	6.92993	1.01076	1.27883	53.9256	2.46547	3.58299	1.2762
24	2	-19.8421	12.2902	67.7055	31.0727	-45.2361	76.3089	12.7196	-5.07318	17.7928	8.93549	8.0568	-7.85515	15.912	5.23814	0.800521	1.00538	45.2361	5.07318	4.28875	1.45599
26	2	-21.8913	16.0839	62.0428	36.6873	-54.0513	90.7386	21.6427	-4.60918	26.2519	9.1868	8.76688	-10.6936	19.4605	3.38335	0.979047	0.578717	54.0513	4.60918	3.45646	1.24025
27	2	-28.9317	9.93755	76.334	46.9989	-48.9846	95.9835	7.23011	4.56419	2.66592	8.39381	9.61661	-7.90158	17.5182	5.26395	0.88133	1.10637	48.9846	-4.56419	36.0039	3.58363
32	1	-17.0784	2.61351	70.2207	45.2392	-44.7868	90.026	9.89734	3.963	5.93434	10.8809	9.16486	-8.38238	17.5472	3.4822	0.882791	0.689023	44.7868	-3.963	15.1703	2.71934
36	2	-24.8496	23.9863	60.5783	19.3258	-51.4812	70.807	13.1685	-2.22135	15.3898	8.42831	6.14113	-7.20207	13.3432	3.75113	0.671289	0.634551	51.4812	2.22135	4.60089	1.52625
39	1	-24.1283	-8.52294	73.589	40.0821	-35.9067	75.9888	20.0042	6.82358	13.1806	8.4135	11.3532	-9.1649	20.5181	6.56382	1.03225	1.33074	35.9067	-6.82358	5.76518	1.75184
45	2	-22.6551	13.633	64.3402	37.0301	-38.3153	75.3454	9.37583	1.27655	8.09928	9.28178	9.49668	-4.66927	14.166	4.90932	0.712681	0.903481	38.3153	-1.27655	9.30273	2.23031
52	2	-30.7995	-6.19792	90.644	24.0552	-38.407	62.4622	4.99572	0.6861	4.30962	10.0435	7.74973	-7.12684	14.8766	4.962	0.748431	1.20626	38.407	-0.6861	14.4937	2.67371
57	2	-20.6717	19.7231	62.6281	36.4919	-54.4941	90.986	13.0267	1.28452	11.7422	10.4499	8.35872	-7.09557	15.4543	5.83442	0.777496	1.06585	54.4941	-1.28452	7.74863	2.04752
58	1	-26.0958	-8.48109	79.2393	44.2548	-46.483	90.7379	11.6876	1.94533	9.74228	9.85671	9.24505	-9.69406	18.9391	6.14637	0.952815	1.3117	46.483	-1.94533	9.31382	2.2315
59	2	-27.089	5.43217	73.6017	36.5485	-36.8966	73.4451	10.8568	-5.12779	15.9846	10.5778	8.71507	-8.77825	17.4933	3.81986	0.880078	0.792825	36.8966	5.12779	4.59475	1.52491
60	2	-21.922	12.692	65.552	21.2288	-47.9745	69.2033	16.3755	-4.6643	21.0398	7.54908	6.82775	-8.25818	15.0859	2.75222	0.758964	0.493976	47.9745	4.6643	3.28917	1.19063
63	2	-27.477	5.422	76.6413	29.2012	-48.6589	77.8601	17.2934	-0.885927	18.1794	10.113	7.73838	-8.18077	15.9191	7.74025	0.800883	1.59536	48.6589	0.885927	4.28288	1.45463
65	2	-23.0057	3.86618	70.1554	35.1893	-37.4721	72.6613	22.1814	-0.456532	22.6379	7.53853	10.7197	-7.25771	17.9774	3.68687	0.904433	0.728432	37.4721	0.456532	3.20972	1.16618
68	2	-12.1769	3.82891	63.552	30.9874	-48.9391	79.9264	22.9594	4.78772	18.1717	9.43345	8.4519	-6.54672	14.9986	1.76613	0.754571	0.278382	48.9391	-4.78772	4.39839	1.48124
71	2	-27.9489	11.2871	69.8219	30.6239	-42.362	72.986	7.07801	-4.0128	11.0908	9.66882	8.04157	-7.83145	15.873	3.31199	0.798562	0.651214	42.362	4.0128	6.58076	1.88415
74	2	-21.7848	1.57385	78.4015	39.2332	-37.0807	76.3139	10.8576	7.88057	2.977	10.3392	7.2566	-6.50116	13.7578	4.74336	0.692144	1.02728	37.0807	-7.88057	25.6345	3.24394
75	1	-12.5125	15.9395	60.0038	38.566	-58.2727	96.8386	26.4063	4.46694	21.9394	10.4111	11.8476	-10.9146	22.7622	8.61073	1.14515	1.58106	58.2727	-4.46694	4.41391	1.48476
77	2	-25.9551	-2.25381	85.3237	28.9857	-41.6407	70.6264	9.87072	1.76775	8.10297	10.9404	6.72206	-6.32111	13.0432	2.91257	0.656194	0.745246	41.6407	-1.76775	8.71611	2.16517
79	2	-27.6119	10.1368	65.2495	30.919	-53.7422	84.6612	15.0847	-7.14605	22.2308	6.22611	8.95292	-9.05689	18.0098	4.68813	0.906063	0.870219	53.7422	7.14605	3.80828	1.33718
85	2	-24.5241	6.25542	71.951	34.9084	-44.4149	79.3233	14.9377	-4.2205	19.1582	9.30257	8.98078	-6.66999	15.6508	5.1793	0.787381	1.04104	44.4149	4.2205	4.14044	1.4208
95	1	-27.0797	-6.62799	73.514	36.3677	-34.6966	71.0643	12.6163	3.30203	9.31426	8.12538	8.95777	-4.96464	13.9224	7.7082	0.700428	1.5543	34.6966	-3.30203	7.62962	2.03204
97	2	-23.0318	21.1984	61.4316	33.2987	-41.9819	75.2806	19.382	-2.43947	21.8214	9.95912	10.6578	-6.71856	17.3763	3.54223	0.874193	0.603076	41.9819	2.43947	3.44985	1.23833
102	1	-23.7396	26.8667	63.1367	29.683	-76.3831	106.066	26.0903	-6.34306	32.4333	11.7685	11.3424	-16.1453	27.4877	8.52256	1.38289	1.59861	76.3831	6.34306	3.27028	1.18488
104	1	-22.0266	-2.06654	72.7226	26.6063	-60.3709	86.9772	14.3323	-3.72399	18.0563	10.2843	7.32285	-10.7819	18.1048	0.832484	0.91084	0.197268	60.3709	3.72399	4.81701	1.57215
105	2	-23.9599	11.3382	67.7941	38.3436	-50.958	89.3016	11.8271	-2.00443	13.8315	9.31755	7.66765	-8.74127	16.4089	3.22108	0.825523	0.610843	50.958	2.00443	6.45639	1.86507
106	1	-12.7834	12.0403	55.055	39.5695	-54.1394	93.709	17.807	-3.75723	21.5643	7.99874	11.2818	-6.95239	18.2342	4.79994	0.917353	0.778798	54.1394	3.75723	4.34557	1.46916
107	2	-13.6114	12.7492	66.3256	33.1538	-42.1463	75.3	10.053	0.99293	9.06012	11.5336	7.27546	-5.52915	12.8046	3.95106	0.644192	0.737653	42.1463	-0.99293	8.31115	2.1176
117	2	-21.4311	13.9323	61.9166	37.343	-40.0985	77.4415	17.3451	-1.29575	18.6409	8.16622	7.65361	-6.95284	14.6064	3.98535	0.734842	0.695359	40.0985	1.29575	4.15439	1.42417
122	1	-25.0808	-10.2113	80.8064	41.2806	-39.4815	80.7621	8.67912	8.23677	0.442349	10.7526	8.86717	-6.57822	15.4454	4.67712	0.777048	1.04103	39.4815	-8.23677	182.575	5.20716
123	2	-24.1219	-18.7685	83.5684	45.4985	-15.4658	60.9643	7.96472	1.47458	6.49013	7.55618	9.0412	-2.24737	11.2886	3.94348	0.567921	0.927879	15.4658	-1.47458	9.39338	2.24001
128	2	-24.6072	1.90155	73.1828	36.4113	-31.2452	67.6564	11.503	-3.70889	15.2119	9.02518	8.72508	-6.09484	14.8199	4.54122	0.745581	0.929617	31.2452	3.70889	4.44761	1.49237
132	2	-21.7746	48.4416	70.1769	40.5228	-46.8069	87.3297	16.2374	-0.396721	16.6341	13.5621	7.66236	-8.14822	15.8106	5.14948	0.795421	1.01547	46.8069	0.396721	5.25004	1.65824
137	1	-24.3185	2.56492	74.5755	45.5793	-47.8722	93.4515	11.8368	1.40554	10.4313	9.07203	10.1688	-8.39045	18.5593	4.80013	0.933707	0.99587	47.8722	-1.40554	8.95877	2.19263
140	2	-25.1938	2.24074	69.9868	34.0898	-45.9584	80.0482	13.3315	-5.90556	19.2371	9.22599	9.95248	-8.42133	18.3738	8.12905	0.924376	1.59761	45.9584	5.90556	4.16114	1.42579
147	2	-28.9362	5.41127	75.0265	29.3248	-52.9135	82.2382	11.924	-6.24872	18.1728	8.69727	8.81865	-10.2276	19.0463	5.29269	0.958207	1.09747	52.9135	6.24872	4.52535	1.5097
150	1	-21.2159	1.52054	67.0283	44.6098	-53.6301	98.2399	15.1286	-3.5292	18.6578	8.59337	11.4086	-11.21	22.6186	7.11765	1.13793	1.36639	53.6301	3.5292	5.26534	1.66115
152	2	-27.8207	4.87185	68.4935	34.8159	-40.1847	75.0007	1.03523	2.00408	-0.968853	8.76926	5.21022	-4.04669	9.25691	4.08702	0.46571	0.788417	40.1847	-2.00408	77.4118	4.34914
156	2	-19.872	5.37763	69.5621	35.0228	-46.7575	81.7803	6.02513	6.74202	-0.716887	8.38691	8.8535	-5.98617	14.8397	7.32797	0.746575	1.4358	46.7575	-6.74202	114.077	4.73687
160	2	-24.3532	-1.12697	75.8681	25.8679	-45.2053	71.0732	10.2474	-4.08155	14.3289	8.52802	7.06871	-9.65948	16.7282	2.32895	0.841585	0.525676	45.2053	4.08155	4.96012	1.60143
163	2	-26.7304	12.9937	69.9482	30.2624	-60.9258	91.1882	15.0043	-8.2037	23.208	9.41221	10.0325	-12.271	22.3034	4.55152	1.12207	0.895673	60.9258	8.2037	3.92916	1.36843
165	2	-22.483	0.235173	73.5889	38.2115	-43.3088	81.5203	15.1379	4.97616	10.1617	9.57354	11.2577	-6.42196	17.6796	5.01411	0.889452	1.02686	43.3088	-4.97616	8.02227	2.08222
171	1	-18.7728	15.5581	62.2168	37.0874	-59.3331	96.4206	21.6623	-3.1438	24.8061	9.93022	10.7929	-8.66348	19.4564	3.89146	0.978838	0.680284	59.3331	3.1438	3.88697	1.35763
172	1	-23.7794	9.07914	64.7313	39.8231	-58.6123	98.4354	22.4349	-3.92665	26.3615	8.34977	10.6108	-9.6068	20.2176	7.9329	1.01714	1.50071	58.6123	3.92665	3.73405	1.31749
178	1	-24.4363	21.199	63.3127	16.4831	-67.5986	84.0816	15.9316	-16.4358	32.3674	8.02583	8.97475	-13.1648	22.1396	5.78226	1.11383	1.06323	67.5986	16.4358	2.59773	0.954637
182	2	-30.6513	14.5624	76.6376	34.5752	-50.7991	85.3743	16.2346	3.72958	12.505	10.5189	10.1424	-7.82701	17.9694	5.78429	0.904028	1.21178	50.7991	-3.72958	6.8272	1.92091
183	2	-24.4649	4.43991	69.3215	45.8944	-45.4618	91.3563	19.3294	-6.11312	25.4425	9.16249	12.4881	-10.8559	23.344	4.91059	1.17442	0.959115	45.4618	6.11312	3.59069	1.27834
186	1	-25.4798	8.79258	72.052	26.7659	-65.3766	92.1425	21.4391	-1.47466	22.9138	10.0283	8.82116	-13.4542	22.2754	4.83715	1.12066	0.975071	65.3766	1.47466	4.02127	1.3916
189	1	-28.1938	32.6942	68.8448	39.1486	-55.2525	94.4011	18.4726	-12.3135	30.7861	11.385	8.85237	-11.7358	20.5882	2.29433	1.03578	0.440801	55.2525	12.3135	3.06636	1.12049
194	1	-27.2685	1.09962	76.5822	34.2567	-45.9848	80.2415	8.42447	-8.05973	16.4842	10.4951	6.05828	-8.3396	14.3979	2.23814	0.724349	0.515809	45.9848	8.05973	4.86778	1.58264
195	2	-22.0473	6.48386	68.4637	34.0847	-50.8258	84.9105	12.5076	-3.6621	16.1697	9.60436	7.0726	-8.67487	15.7475	3.93507	0.792246	0.75829	50.8258	3.6621	5.25121	1.65846
200	1	-25.1604	-1.36004	72.4412	38.6767	-45.4493	84.126	12.476	7.99864	4.47732	9.48163	9.23733	-9.15089	18.3882	6.90108	0.9251	1.38411	45.4493	-7.99864	18.7894	2.93329
201	1	-33.1682	20.1375	73.4807	30.3905	-65.0041	95.3946	19.8945	4.31153	15.5829	8.83844	9.2083	-7.89338	17.1017	6.00902	0.860375	1.22074	65.0041	-4.31153	6.12173	1.81185
203	1	-19.9855	-2.08578	69.9099	52.9726	-52.7416	105.714	21.9051	0.736086	21.1691	10.9844	11.5867	-9.35779	20.9445	7.63306	1.05371	1.49949	52.7416	-0.736086	4.99381	1.6082
206	1	-25.8416	3.88386	72.0225	46.6474	-52.8705	99.518	18.3956	2.6909	15.7047	9.22056	9.75023	-8.94073	18.691	6.89312	0.940331	1.37789	52.8705	-2.6909	6.33683	1.84638
208	1	-31.5815	19.4896	67.7306	32.8719	-68.2208	101.093	14.024	-17.1423	31.1663	10.0084	10.9573	-16.8255	27.7828	6.28108	1.39774	1.21016	68.2208	17.1423	3.24365	1.1767
213	2	-22.6775	8.81482	72.0816	38.6119	-54.7415	93.3535	13.9676	6.41082	7.55675	11.7555	7.87129	-9.04317	16.9145	2.19604	0.850957	0.457515	54.7415	-6.41082	12.3537	2.51395
214	2	-18.8786	15.2882	55.9681	38.77	-63.4715	102.241	24.8227	-16.5431	41.3658	9.79775	10.8901	-14.3547	25.2448	6.7711	1.27005	1.17547	63.4715	16.5431	2.47164	0.904884
217	2	-18.4812	17.5406	59.89	37.8105	-47.4946	85.3051	4.99734	-0.199039	5.19638	10.0879	7.01891	-6.01437	13.0333	5.03583	0.655696	0.87881	47.4946	0.199039	16.4163	2.79827
219	2	-27.2032	4.9642	78.3847	26.7332	-30.5803	57.3134	7.70871	0.505269	7.20344	11.7196	8.18445	-6.59779	14.7822	4.50733	0.743686	0.980808	30.5803	-0.505269	7.9564	2.07398
222	2	-24.2898	-0.426183	76.4	31.4808	-49.3641	80.8449	12.1185	-3.21854	15.3371	11.3614	7.77931	-11.249	19.0283	3.82599	0.957305	0.825141	49.3641	3.21854	5.2712	1.66226
224	2	-19.9869	22.5442	66.6286	24.7669	-64.8371	89.6039	20.5906	-6.24342	26.834	12.4825	8.36648	-15.0081	23.3746	6.25152	1.17596	1.19211	64.8371	6.24342	3.33919	1.20573
228	2	-25.7524	9.32156	76.8583	32.7814	-38.0764	70.8578	8.33587	-1.9206	10.2565	12.7144	6.02915	-8.29822	14.3274	2.21404	0.720802	0.514154	38.0764	1.9206	6.9086	1.93277
231	2	-18.1734	-3.35759	63.7587	51.8412	-23.6582	75.4995	22.747	1.31311	21.4339	6.29126	13.4406	-1.58331	15.0239	3.23949	0.755846	0.569587	23.6582	-1.31311	3.52243	1.25915
235	2	-27.2197	22.2129	66.6095	27.6975	-59.7023	87.3998	19.0842	-21.7223	40.8065	11.3817	10.755	-14.6711	25.4261	4.63847	1.27917	0.875602	59.7023	21.7223	2.14181	0.761651
236	2	-25.7321	2.35905	80.1693	36.6662	-46.5002	83.1664	10.4771	4.07821	6.39886	10.6366	8.3863	-7.49953	15.8858	5.21887	0.799207	1.14017	46.5002	-4.07821	12.9971	2.56472
238	1	-22.9751	15.7558	63.5448	39.518	-50.5759	90.0939	12.815	-7.07139	19.8864	8.26801	9.56009	-8.4869	18.047	6.04926	0.907934	1.11816	50.5759	7.07139	4.53043	1.51082
241	1	-9.61121	28.11	51.7078	26.9378	-55.8947	82.8326	21.6917	-7.55041	29.2421	10.2463	9.46505	-11.8535	21.3186	4.56275	1.07252	0.695073	55.8947	7.55041	2.83264	1.04121
244	2	-16.3173	20.3932	56.8397	35.398	-46.2309	81.6289	13.2407	-5.10208	18.3427	8.93932	10.4856	-8.7574	19.243	4.90898	0.968102	0.820023	46.2309	5.10208	4.4502	1.49295
248	1	-20.7304	2.39342	75.0489	41.2982	-47.1567	88.455	9.67123	-1.52596	11.1972	10.2548	8.35766	-8.1745	16.5322	4.56754	0.831723	0.955525	47.1567	1.52596	7.89975	2.06683
250	2	-30.4974	4.59428	80.938	29.7216	-44.4009	74.1225	10.4722	-1.00091	11.4731	11.2762	8.3808	-9.08284	17.4636	4.12369	0.878585	0.93397	44.4009	1.00091	6.46057	1.86572
252	1	-17.9201	20.3927	58.4753	29.2404	-65.0459	94.2863	10.6663	-6.31114	16.9775	8.16844	8.59143	-10.2713	18.8627	4.8538	0.948974	0.827388	65.0459	6.31114	5.55361	1.71445
256	1	-21.8263	-8.79283	79.5759	37.5134	-39.7713	77.2846	10.0503	-4.92477	14.9751	8.85055	7.4944	-8.93703	16.4314	4.48206	0.826656	0.989097	39.7713	4.92477	5.16087	1.64111
259	2	-26.9027	8.74741	74.0591	30.3513	-44.5221	74.8735	9.4659	2.05038	7.41552	11.5846	7.00612	-7.1148	14.1209	4.63787	0.710415	0.958312	44.5221	-2.05038	10.0969	2.31222
262	2	-26.8765	15.2569	68.4637	33.7929	-50.8796	84.6724	6.18334	-0.647446	6.83078	9.21517	7.92207	-9.10812	17.0302	3.68577	0.856779	0.709407	50.8796	0.647446	12.3957	2.51735
263	1	-22.5089	14.5124	64.1031	40.6773	-44.6809	85.3582	19.5226	-7.35761	26.8802	10.4361	10.7374	-13.2241	23.9615	5.1971	1.20549	0.957274	44.6809	7.35761	3.1755	1.15547
264	1	-14.799	-6.85498	74.0326	43.4815	-42.1493	85.6308	13.8858	-1.41563	15.3014	9.11807	8.30664	-7.40708	15.7137	4.45385	0.790548	0.921933	42.1493	1.41563	5.59626	1.7221
267	2	-30.6856	-0.844273	79.2392	33.8003	-29.6554	63.4558	12.4695	2.99326	9.47624	9.31644	9.61267	-5.76874	15.3814	6.1073	0.773829	1.30404	29.6554	-2.99326	6.6963	1.90156
275	2	-26.3572	1.43707	78.2495	29.5307	-35.9623	65.493	9.58766	0.497092	9.09057	10.0952	8.12464	-4.53414	12.6588	2.78794	0.636856	0.642156	35.9623	-0.497092	7.2045	1.97471
286	2	-15.0163	22.7855	55.5042	42.5891	-55.3571	97.9462	12.0108	-3.85581	15.8666	9.9392	9.51312	-7.56345	17.0766	6.20436	0.859112	1.05918	55.3571	3.85581	6.17309	1.8202
293	2	-27.6428	4.66141	72.6582	43.3233	-52.8696	96.1929	12.9249	0.426432	12.4985	8.25109	9.62552	-7.42583	17.0514	6.29861	0.857843	1.26838	52.8696	-0.426432	7.69635	2.04075
299	2	-20.6374	9.84387	64.5341	42.3466	-49.1927	91.5393	15.3514	-14.8201	30.1714	10.1736	10.1994	-12.9327	23.1321	4.57668	1.16376	0.840411	49.1927	14.8201	3.03397	1.10987
302	2	-20.077	1.76285	74.1295	34.4793	-36.0445	70.5238	9.39383	-1.71135	11.1052	11.7977	7.73616	-4.26114	11.9973	4.40916	0.603577	0.914248	36.0445	1.71135	6.35053	1.84854
306	2	-19.5163	27.3807	58.568	32.0351	-72.2431	104.278	23.3656	-16.2406	39.6062	11.5758	9.80477	-15.0421	24.8469	6.73498	1.25003	1.19729	72.2431	16.2406	2.63287	0.968076
308	2	-23.0305	17.272	62.1686	33.5864	-43.3885	76.9749	3.11643	-0.112041	3.22847	8.23879	4.90226	-5.05148	9.95374	6.53813	0.500767	1.19872	43.3885	0.112041	23.8425	3.17147
323	2	-25.4059	14.4232	67.0402	45.7235	-50.8483	96.5718	0.767983	5.1635	-4.39552	7.19757	7.40942	-4.20073	11.6102	4.39047	0.5841	0.831763	50.8483	-5.1635	21.9705	3.0897
329	2	-15.0702	5.60256	67.6994	40.2947	-48.9902	89.2849	10.7479	-3.28112	14.029	9.4378	8.57655	-8.21203	16.7886	5.51489	0.844623	1.05957	48.9902	3.28112	6.3643	1.8507
330	2	-29.7682	24.0366	68.2215	23.1109	-64.6092	87.7201	8.00467	-1.57114	9.5758	10.3743	5.16715	-9.22045	14.3876	5.81858	0.723831	1.12493	64.6092	1.57114	9.1606	2.21491
338	2	-26.3198	-1.79021	81.3005	43.1579	-31.83	74.9879	0.974938	3.48656	-2.51163	9.21167	7.34108	-4.45492	11.796	5.61555	0.593449	1.23053	31.83	-3.48656	29.8563	3.3964
339	2	-20.847	15.16	62.9701	34.8132	-39.6511	74.4643	12.8386	0.572872	12.2658	8.93855	8.0474	-5.32109	13.3685	4.10185	0.672561	0.729914	39.6511	-0.572872	6.07091	1.80351
350	2	-26.42	25.7834	57.1118	40.7926	-54.773	95.5656	14.8586	1.71051	13.1481	7.41301	9.90363	-6.48222	16.3858	6.01994	0.824362	1.04089	54.773	-1.71051	7.26841	1.98354
351	2	-25.5432	-9.22743	79.6315	38.8589	-31.5232	70.3821	14.6013	-7.68484	22.2861	10.8998	8.9057	-8.34026	17.246	4.81693	0.867634	1.05538	31.5232	7.68484	3.15812	1.14998
352	2	-29.5139	17.1138	80.1495	18.1654	-45.0033	63.1687	5.33992	-0.0534706	5.39339	10.9757	4.82051	-5.94858	10.7691	0.91502	0.541786	0.296027	45.0033	0.0534706	11.7123	2.46064
353	2	-27.4699	27.063	74.8404	26.8438	-57.947	84.7908	16.6888	-4.17788	20.8667	13.4375	8.40865	-12.2191	20.6278	5.50562	1.03777	1.13715	57.947	4.17788	4.06346	1.40203
359	2	-26.1532	14.5698	63.1775	32.6017	-56.498	89.0996	5.81569	-1.6819	7.49759	7.16735	6.05956	-6.97285	13.0324	5.0758	0.655653	0.923198	56.498	1.6819	11.8838	2.47517
366	2	-26.5115	3.05361	70.3396	37.3125	-45.8777	83.1902	10.6437	3.49535	7.14836	8.00405	9.73233	-7.58227	17.3146	3.27823	0.871087	0.650351	45.8777	-3.49535	11.6377	2.45425
370	2	-34.5229	-4.19767	86.1688	40.6205	-42.553	83.1735	7.67789	2.72494	4.95295	9.94185	7.34565	-7.91723	15.2629	2.54993	0.767867	0.683534	42.553	-2.72494	16.7927	2.82095
371	2	-21.8554	10.7861	62.995	29.9487	-35.7916	65.7403	12.1868	-8.71686	20.9036	8.95853	7.54382	-7.73117	15.275	5.08099	0.768476	0.922188	35.7916	8.71686	3.14493	1.14579
373	2	-29.3591	6.39473	74.3907	26.3728	-44.1837	70.5565	2.70314	-0.209574	2.91272	8.81137	4.14818	-6.4475	10.5957	4.70555	0.533062	0.97527	44.1837	0.209574	24.2236	3.18733
381	2	-26.4253	8.84026	69.3915	28.7867	-41.0983	69.8849	-1.65241	-0.56785	-1.08456	9.52288	3.84284	-4.94291	8.78575	2.79377	0.442006	0.544814	41.0983	0.56785	64.4363	4.16568
383	2	-21.676	-3.1673	70.2847	46.194	-40.4545	86.6485	7.42097	0.218672	7.2023	8.5899	8.69539	-6.20224	14.8976	3.74278	0.749491	0.740832	40.4545	-0.218672	12.0307	2.48746
385	2	-24.9976	22.0246	64.6849	29.6816	-58.7779	88.4595	7.08773	-3.68113	10.7689	9.5297	6.73653	-9.15183	15.8884	3.58068	0.799334	0.646786	58.7779	3.68113	8.21438	2.10589
390	2	-9.771	10.6982	60.6336	43.3568	-59.008	102.365	23.4396	-2.61228	26.0519	10.8634	10.2773	-12.4925	22.7698	5.08478	1.14554	0.896675	59.008	2.61228	3.92926	1.36845
406	2	-13.9358	21.3781	56.9521	33.5826	-70.5661	104.149	15.2529	6.70974	8.54318	9.70518	9.622	-15.0432	24.6652	3.45848	1.24089	0.536848	70.5661	-6.70974	12.1909	2.50069
408	2	-25.2373	0.0594721	81.4632	32.1213	-41.2387	73.36	14.1046	3.63241	10.4722	11.0042	8.25418	-6.87838	15.1326	3.20357	0.76131	0.759387	41.2387	-3.63241	7.00522	1.94666
414	2	-33.6486	9.52425	80.9584	29.9087	-41.8754	71.784	7.24803	-5.13322	12.3812	10.8178	6.42393	-7.10608	13.53	1.26735	0.680687	0.374107	41.8754	5.13322	5.79781	1.75748
416	2	-21.1209	18.7698	68.7218	31.755	-49.3861	81.1411	12.7047	-0.534432	13.2392	11.5272	8.05788	-10.1263	18.1842	2.05199	0.914834	0.391914	49.3861	0.534432	6.12886	1.81301
424	2	-16.8805	22.8501	59.5333	33.6791	-69.6842	103.363	21.5682	-0.777781	22.346	10.596	9.64353	-10.8522	20.4958	4.61448	1.03113	0.792223	69.6842	0.777781	4.62558	1.5316
427	1	-21.9259	16.5354	65.4439	29.1846	-50.7015	79.8861	13.3543	-11.4307	24.785	10.543	10.2751	-11.5133	21.7884	5.00772	1.09616	0.935048	50.7015	11.4307	3.22316	1.17036
429	2	-26.1873	11.9421	63.1616	44.6148	-58.4116	103.026	17.7097	-0.49424	18.2039	7.93331	11.0704	-8.82129	19.8917	5.83436	1.00074	1.07177	58.4116	0.49424	5.65957	1.73335
430	1	-28.0426	8.99436	72.1905	34.9199	-52.0789	86.9988	19.2633	-1.81818	21.0815	9.65401	11.3805	-13.3792	24.7598	5.50022	1.24565	1.10663	52.0789	1.81818	4.12678	1.4175
431	2	-22.7526	14.45	65.341	32.9663	-39.6868	72.653	8.99208	-3.92257	12.9146	9.384	10.0617	-11.5373	21.5991	2.89025	1.08664	0.518698	39.6868	3.92257	5.62563	1.72733
435	2	-25.3017	15.8594	65.6129	25.2885	-59.0149	84.3034	23.4796	-5.3745	28.8541	8.50094	10.9396	-10.2148	21.1544	7.41677	1.06426	1.40931	59.0149	5.3745	2.92171	1.07217
438	2	-21.545	11.6203	70.4838	26.5932	-45.586	72.1792	13.7528	-6.69587	20.4486	10.7406	6.62577	-7.44742	14.0732	4.05148	0.708014	0.803578	45.586	6.69587	3.52978	1.26124
440	2	-15.6088	10.4544	63.3454	33.5672	-50.7508	84.318	16.7312	-4.07257	20.8037	9.65683	7.87343	-8.40055	16.274	3.17069	0.818734	0.5515	50.7508	4.07257	4.05302	1.39946
443	2	-30.0541	8.08258	71.7033	30.3758	-27.2961	57.6719	0.386588	0.381446	0.00514181	9.08486	4.86285	-2.99346	7.85631	4.11504	0.395246	0.8296	27.2961	-0.381446	11216.3	9.32512
446	2	-30.4639	2.50956	75.1284	36.3176	-43.0041	79.3217	9.45362	1.1029	8.35071	8.68073	8.68161	-7.88676	16.5684	5.76767	0.833545	1.19174	43.0041	-1.1029	9.4988	2.25117
452	2	-24.1841	0.00136513	72.7893	47.4429	-28.8142	76.2571	15.9278	-6.43178	22.3596	8.58786	9.98814	-5.99176	15.9799	4.19768	0.803939	0.857879	28.8142	6.43178	3.41049	1.22686
455	2	-19.3804	0.212341	68.6514	41.2624	-30.1725	71.4349	8.73659	-0.933649	9.67024	9.87057	7.64818	-4.1145	11.7627	2.7003	0.591773	0.518257	30.1725	0.933649	7.38708	1.99973
465	2	-26.749	16.8042	69.368	33.228	-58.9104	92.1384	5.2638	1.3531	3.9107	8.65038	6.41802	-6.14429	12.5623	3.02624	0.632002	0.590135	58.9104	-1.3531	23.5606	3.15958
469	2	-15.4677	19.8448	57.6846	27.2955	-62.2447	89.5401	13.2397	1.43566	11.804	11.1582	8.49867	-11.6688	20.1674	4.24658	1.01461	0.699529	62.2447	-1.43566	7.58558	2.02625
474	2	-23.3857	-11.1216	85.4685	39.1486	-32.4859	71.6345	2.80676	1.99376	0.813002	9.10359	6.45961	-3.7803	10.2399	3.33978	0.515163	0.830626	32.4859	-1.99376	88.1111	4.4786
475	2	-21.9121	15.8205	70.4538	24.1844	-58.6906	82.8749	8.47135	0.369416	8.10193	10.7689	6.68928	-8.93117	15.6204	3.11554	0.785856	0.619718	58.6906	-0.369416	10.229	2.32523
482	2	-16.8415	10.0421	67.4616	37.7338	-49.0465	86.7803	15.7214	-0.614583	16.336	11.2017	8.75366	-9.16797	17.9216	4.71211	0.901627	0.899517	49.0465	0.614583	5.3122	1.67001
487	2	-25.2966	7.28975	72.653	31.0052	-51.5172	82.5224	18.0529	-8.70111	26.7541	9.8423	9.08489	-12.1672	21.2521	7.9195	1.06918	1.58616	51.5172	8.70111	3.08448	1.12638
489	2	-27.6513	22.9752	76.0432	32.1962	-58.4534	90.6496	16.0346	-5.38277	21.4174	10.3532	8.00972	-11.8198	19.8295	2.99031	0.997612	0.657307	58.4534	5.38277	4.23252	1.4428
505	2	-19.9236	25.1106	64.2535	29.1303	-67.5776	96.7078	19.0249	-1.39858	20.4234	12.6931	7.5903	-12.4234	20.0137	3.02673	1.00688	0.533367	67.5776	1.39858	4.73514	1.55501
506	1	-17.5087	20.3599	57.7375	45.9653	-66.4208	112.386	18.9072	1.25555	17.6516	8.79682	10.605	-12.7917	23.3966	4.9577	1.17707	0.839557	66.4208	-1.25555	6.36689	1.85111
510	2	-20.608	-0.247888	67.3847	33.3794	-26.974	60.3534	0.275969	-0.0875596	0.363528	8.31226	4.55238	-3.94621	8.49859	1.74829	0.427559	0.317498	26.974	0.0875596	166.021	5.11212
511	2	-27.2924	13.5215	73.4733	22.9914	-38.9677	61.9591	1.2562	6.14675	-4.89055	8.68284	3.87039	-4.27443	8.14482	3.30569	0.409761	0.690576	38.9677	-6.14675	12.6691	2.53917
512	1	-21.9717	28.1243	74.8611	18.8885	-64.4004	83.2889	7.91928	-2.70408	10.6234	12.4869	7.65029	-13.8367	21.487	1.6493	1.081	0.381211	64.4004	2.70408	7.84017	2.05926
513	2	-38.1649	13.4653	85.5249	30.705	-49.942	80.6469	19.1341	-6.17184	25.3059	10.9014	8.60058	-10.3305	18.9311	3.05915	0.95241	0.776227	49.942	6.17184	3.18688	1.15904
515	2	-22.9032	17.5989	61.7087	37.501	-50.4817	87.9827	11.8419	-8.25183	20.0937	8.43116	9.56544	-8.44954	18.015	7.01112	0.906323	1.28636	50.4817	8.25183	4.37861	1.47673
520	1	-19.2124	0.857685	78.8623	41.3223	-36.405	77.7273	11.5319	-1.48373	13.0156	11.2119	8.94375	-10.3422	19.2859	1.82554	0.970263	0.460255	36.405	1.48373	5.97186	1.78706
523	2	-15.381	5.02429	58.2858	42.4469	-41.4056	83.8525	15.8178	-6.49599	22.3138	9.39017	10.9433	-8.17266	19.1159	2.94448	0.96171	0.450888	41.4056	6.49599	3.75787	1.32385
524	2	-26.0888	9.78138	72.8224	28.1625	-47.9693	76.1319	4.20029	3.24795	0.952344	8.66397	7.47843	-9.11751	16.5959	4.08087	0.834932	0.835342	47.9693	-3.24795	79.9415	4.3813
525	1	-19.1917	13.0548	63.8741	31.8889	-56.3149	88.2039	21.4583	-3.40634	24.8647	9.66642	9.35252	-11.0573	20.4098	5.23334	1.02681	0.961836	56.3149	3.40634	3.54736	1.2662
531	2	-25.5659	20.3963	71.3467	14.9261	-52.9809	67.907	12.0946	-4.43367	16.5282	12.7121	6.17756	-8.50897	14.6865	2.44029	0.738871	0.49724	52.9809	4.43367	4.10855	1.41307
532	2	-28.6606	20.5935	70.7632	32.2253	-55.6978	87.9232	13.7539	-0.117391	13.8713	11.0608	9.2281	-6.42415	15.6522	3.65447	0.787455	0.728835	55.6978	0.117391	6.33851	1.84664
535	2	-31.1314	12.4454	77.0289	27.2829	-40.344	67.6269	4.21859	0.975723	3.24287	9.68129	7.45891	-7.15225	14.6112	2.09431	0.735079	0.492573	40.344	-0.975723	20.854	3.03755
542	2	-25.9755	-11.6708	83.1277	41.1946	-38.4197	79.6142	8.34618	0.199224	8.14695	10.4604	8.1754	-9.08369	17.2591	0.884619	0.868294	0.323178	38.4197	-0.199224	9.77227	2.27955
543	2	-30.1896	24.9296	65.8016	38.584	-38.7831	77.3671	16.81	-8.28712	25.0971	10.3399	11.1102	-9.05622	20.1664	5.75357	1.01456	1.08528	38.7831	8.28712	3.08271	1.12581
554	2	-15.2239	24.9478	55.2356	25.8946	-41.4138	67.3084	10.823	-2.92309	13.7461	10.1732	7.02522	-5.13516	12.1604	4.46749	0.611782	0.715618	41.4138	2.92309	4.89656	1.58853
555	2	-25.3579	18.2195	69.6199	25.7671	-26.7371	52.5042	15.3471	-3.39172	18.7388	11.3428	9.1631	-8.09221	17.2553	3.73355	0.868104	0.73163	26.7371	3.39172	2.8019	1.0303
558	2	-26.0529	9.03832	72.5406	31.7482	-37.0485	68.7967	7.60078	-4.77414	12.3749	10.4092	8.47965	-8.19113	16.6708	5.5077	0.838697	1.11199	37.0485	4.77414	5.55936	1.71548
559	2	-29.6154	14.8572	75.396	27.0348	-37.5763	64.6111	12.9504	-2.89157	15.842	10.8151	4.81278	-5.93988	10.7527	3.34968	0.54096	0.720579	37.5763	2.89157	4.07848	1.40572
560	2	-28.4686	15.0332	73.1968	18.2395	-61.8161	80.0556	13.0105	-3.82213	16.8326	10.4336	7.62784	-11.8227	19.4506	4.0676	0.978546	0.836902	61.8161	3.82213	4.75598	1.5594
561	2	-33.1118	13.3616	75.8742	30.5885	-44.1535	74.742	4.80042	2.9133	1.88712	10.8708	6.97479	-3.73571	10.7105	3.34955	0.538839	0.725871	44.1535	-2.9133	39.6065	3.67899
565	2	-30.8403	25.5265	65.3135	24.2988	-55.23	79.5288	8.1717	-0.64323	8.81493	8.14197	7.59518	-5.9314	13.5266	4.13143	0.680514	0.761768	55.23	0.64323	9.02206	2.19967
567	1	-23.0739	25.2577	66.6361	28.2212	-54.0833	82.3045	16.0768	-0.490061	16.5669	11.7334	8.61582	-7.94453	16.5603	1.52544	0.833141	0.265475	54.0833	0.490061	4.96801	1.60302
569	2	-27.2754	6.62656	62.472	48.8976	-40.4555	89.3531	19.6378	-5.32276	24.9605	7.21249	13.8499	-7.62115	21.4711	6.9694	1.0802	1.28666	40.4555	5.32276	3.57978	1.2753
572	2	-22.9716	5.65822	73.0014	44.6706	-28.2089	72.8795	2.83113	1.0113	1.81983	10.0033	6.34078	-6.38106	12.7218	3.49997	0.640028	0.723425	28.2089	-1.0113	40.0474	3.69006
576	2	-24.2787	9.47516	68.1184	39.0324	-39.9226	78.955	9.87306	-5.09553	14.9686	10.8787	8.18258	-6.02925	14.2118	2.5496	0.714989	0.482781	39.9226	5.09553	5.27471	1.66292
579	1	-21.0802	21.8754	55.5708	34.7188	-53.5015	88.2203	23.6314	-1.96681	25.5982	8.3702	13.9799	-8.70735	22.6872	8.18207	1.14138	1.44772	53.5015	1.96681	3.44634	1.23731
581	1	-20.8408	-3.93277	75.2625	40.9741	-44.1101	85.0842	7.47066	-4.12301	11.5937	9.48362	8.97714	-8.78004	17.7572	5.771	0.893353	1.19388	44.1101	4.12301	7.33885	1.99318
583	1	-19.8537	23.2245	57.909	36.8221	-60.4611	97.2832	21.1148	-8.92827	30.0431	10.4682	9.5368	-9.41292	18.9497	4.95755	0.953349	0.841435	60.4611	8.92827	3.23813	1.17499

## Sheet: Descriptions of variables
Variable names	Description or abbreviation used in the manuscript
Subject	Subject number
GroupID	Group allocation: CONTROLS=1; Women with neck pain =2
Thx
UC	UC_NHP
LC	LC_NHP
UC_flex_G	maximum UC flexion in the global flexion/extension task
UC_ext_G	maximum UC extension in the global flexion/extension task, UC_ext
UC_range_G
LC_flex_G	maximum LC flexion in the global flexion/extension task, LC_flex
LC_ext_G	maximum LC extension in the global flexion/extension task
LC_range_G
HCM
HCM_flex	HCM_flex, se table 3
HCM_ext	HCM_ext, se table 3
HCM_range	HCM_global, used in table 3
HCM_prot	HCM_prot, used in table 3
HCM_range_Norm	HCM_global, normalised, see hypothesis (ii)
HCM_ProtDetredMeanCentered_Norm	HCM_prot, detrended and normalized, see hypothesis (ii)
UC_ext_G_A
LC_ext_G_A
Ratio_UCRange_divby_LCRange	UC/LC Ratio
Ln_Ratio_UCRange_divby_LCRange	Ln transform of UC/LC Ration used in analysis
